# Supplementary material for: Identification of early and extra-early maturing tropical maize inbred lines resistant to Exserohilum turcicum in sub-Saharan Africa
Source: Crop Prot. 2021 Jan;139:105386. doi: 10.1016/j.cropro.2020.105386 (PMC7649949; doi:10.1016/j.cropro.2020.105386)
Supplement: Multimedia component 1 [file mmc1.xml]

<?xml version="1.0" encoding="utf-8" standalone="no"?>
<data>
  <datasets>
    <author>b.badu-apraku@cgiar.org</author>
    <type>0</type>
    <dataset>
      <value>4</value>
      <reason>Data will be made available on request</reason>
      <comments />
    </dataset>
  </datasets>
</data>
